# Supplementary material for: Transcriptome Analysis of Durusdinium Associated with the Transition from Free-Living to Symbiotic
Source: Microorganisms. 2021 Jul 22;9(8):1560. doi: 10.3390/microorganisms9081560 (PMC8399598; doi:10.3390/microorganisms9081560)
Supplement: Supplementary file 1 [file microorganisms-09-01560-s001.zip]

Archive with 1 entries (1 files):
- microorganisms-1202611-supplementary.pdf
